# Supplementary material for: Identifying Patients with Nonalcoholic Fatty Liver Disease in Primary Care: How and for What Benefit?
Source: J Clin Med. 2023 Jun 12;12(12):4001. doi: 10.3390/jcm12124001 (PMC10298910; doi:10.3390/jcm12124001)
Supplement: Supplementary file 1 [file jcm-12-04001-s001.zip]

Archive with 1 entries (1 files):
- jcm-2284046-supplementary.pdf
